# Supplementary material for: Scalable volumetric imaging for ultrahigh-speed brain mapping at synaptic resolution
Source: Natl Sci Rev. 2019 Apr 24;6(5):982–92. doi: 10.1093/nsr/nwz053 (PMC8291554; doi:10.1093/nsr/nwz053)
Supplement: Supp_nwz053 [file supp_nwz053.zip]

Archive with 7 entries (7 files):
- Supplementary Video 1.mp4
- Supplementary Video 2.mp4
- Supplementary Video 3.mp4
- Supplementary Video 4.mp4
- Supplementary Video 5.mp4
- Wang_VISoR_Supplementary_Materials_clean_190411.docx
- Wang_VISoR_Supplementary_Materials_tracked.docx
